# Supplementary material for: CEF3 is involved in membrane trafficking and essential for secondary cell wall biosynthesis and its mutation enhanced biomass enzymatic saccharification in rice
Source: Biotechnol Biofuels Bioprod. 2022 Oct 14;15:111. doi: 10.1186/s13068-022-02205-y (PMC9569061; doi:10.1186/s13068-022-02205-y)
Supplement: Supplementary file 8 — Additional file 8: The primers used for DNA constructs and Real-time analysis in this study. [file 13068_2022_2205_MOESM8_ESM.xls]

## Sheet: Sheet1
Molecular markers and primers used for mapping in this study
Marker	Forward Primer	Reverse Primer
ASR41	GGGATTATTTGAAATCTTTGC	ATATAGCATTGCCAGTTTGC	For mapping
ASR43	AAGTTGAAGCAGTCGCCAAC	GAATTGCGTGGGATATGGAC	For mapping
A1	CCTTCCTAATACCCTGTCATCTGC	GCCCTTTCTTTCACTTGATTGG	For mapping
A4	GACGGAGGGAGTGCTTTGTACCG	GCATCTGGCGTGGTTCAGTTGC	For mapping
A5	CCTCCTCCTCTTCTTCTAGCTTCC	TCCACCACCACATCACTTTCG	For mapping
A6	GGTGTGGAAAAGCAGAAAGC	TGATAAGGGAGAGGAGGCAA	For mapping
A7	AACAAGATTCACTCGCCTCC	GGTGACCGATAGTTTCCAGC	For mapping
A11	GACGAAGAGCCAAACATTGT	CATATTCGGTACTAGGTTGA	For mapping
FM01-163.5	TGTTAATTCCGTGTCCGA	TGAAAATCAAATTTGTTACGGT	For mapping
The primers used for DNA constructs and Real-time analysis in this study
pCEF3	CGGAATTCTGTTAGGAAGCGCGATAGGC	CGGGATCCTGGAGGAGAGTACGCTGCTC	For vector construction
CEF3-CDS	GGGGTACCATGGACCGCCTCCGCGCGGG	CGGGATCCCTAGTGATTCTCAATTGCCG	For vector construction
CEF3-GFP	GCGGATCCATGGACCGCCTCCGCGCGGG	GGCTGCAGGTGATTCTCAATTGCCGATG	For vector construction
OsCESA9-CDS	GGGGTACCATGGAGGCGAGCGCCGGGC	CGGGATCCGCAGTTGATGCCGCACTGCC	For vector construction
qRT-OsActin2	CCACTATGTTCCCTGGCATT	GTACTCAGCCTTGGCAATCC	For real-time PCR
qRT-OsCEF3	ACCAAAAAGGGAGGCGTCTG	CCAAGGGCAGCTACCTGTTT	For real-time PCR
qRT-OsCESA4	AAGGGATCAGCGCCAATCAA	GGAGCCATTTCAGACGACCA	For real-time PCR
qRT-OsCESA7	CTTACCAACGCCCCCTTCAT	ACTGGACGTAGCACAGCTTC	For real-time PCR
qRT-OsCESA9	GAGCGCTTCTCCTACATCAACACC	AACTCGCAAACGTGCTAATCGG	For real-time PCR
qRT-OsBC1	ACAACGTCACCGAGGTCTTC	TCCATGAGCAGGTCGTTGTA	For real-time PCR
qRT-OsBC3	GCTGAGCAGCAAATCCATCG	TTTCGGCCTTTCCCTGATCCG	For real-time PCR
qRT-OsCEF1	CAGCAGAAGGTGAAGAGGGG	CTTCCCACATCGCTGCAAAC	For real-time PCR
qRT-OsBC10	CTCGAGGAAGGAGGATGATG	CCGTTCTCGTCGCACTTTAT	For real-time PCR
qRT-OsBC12	GATTGCTGCGTCAAGGTGG	AGGTGAAGGAATGGCTCCC	For real-time PCR
qRT-OsBC14	TCTCCTACATGGCCTGCTC	GGAGCGTAATGACATTTGC	For real-time PCR
qRT-OsBC15	GCAAGCAGATGCAGATGATG	TCTCGTGGTTGTAGCAGAGC	For real-time PCR
qRT-OsFC24	TTGGCATCGATGAAATGTGT	GGAGAGCCAATTGATCCGTA	For real-time PCR
qRT-PAL1	TTGGACTACGGGTTCAAGGG	GCGACGATGTAGGTGGAGGT	For real-time PCR
qRT-C4H4	AACCACCCGAGCATCCAGT	AACCGCAGCGTCTCCTTCA	For real-time PCR
qRT-4CL4	GTGGAGATCGCCAAGAGCC	CCGGACTTGACCTCGAATGG	For real-time PCR
qRT-HCT-1	CGGGTGAGGCTGTGGAACT	CCGCCATCGGGTAGAACG	For real-time PCR
qRT-HCT-2	AGGCGCTAGATAGGATGAACG	CCACCAGGACCCATGAACACT	For real-time PCR
qRT-C3H1	AGTTATTGGGCTTCTATGGGACA	GGCGTTCAGGTAAGGGAGG	For real-time PCR
qRT-CCoAOMTL2	GCGACATCGACAGCACCAA	CCGACGACTGCATGAACCC	For real-time PCR
qRT-CCoAOMTL3	TGCCCATCCTCGACAACCT	GCTCGTGGTACTCGCCGTAG	For real-time PCR
qRT-CCR11	ATTACTACTCCTCTTCACCCACTCC	GAGCTCATCTTCCTCCCTTCC	For real-time PCR
qRT-F5H3	TGGCGGAGATGATGCACAG	TTGACCATGACGCGGGAG	For real-time PCR
qRT-COMT	CACCTACATCTACGCCAACGC	CAGCCAGCAGCAAACGACA	For real-time PCR
qRT-CAD2	CGAATCCGATCCATCCATTG	CCACATCTTCAGGCCCAGTC	For real-time PCR
qRT-CAD3	GGAGCACTGGAGATGACGATG	CCTTGTCGACGGAGTTGTAGG	For real-time PCR
qRT-OsCSLD4	AAGAAGAGCATGGGCAAGAA	GAACCGCTTCGGTAGCATAG	For real-time PCR
qRT-OsCSLF6	GTTCAAGCTCACCTCCAAGC	CGATGATGTTGACGAGGATG	For real-time PCR
qRT-OsIRX10	ATGGTGGCAAAAGATTCCAG	AATCAGCTTCCTCCGGATTT	For real-time PCR
qRT-OsGT61-1	CAGGGGTACCTCGGTCTGTA	GAGGAAGCGGTTGTAGTCCA	For real-time PCR
qRT-OsIRX9L	CAGGACTCGGTGAAGTTCGT	TTCGAAGCTTTGCCATAACC	For real-time PCR
qRT-OsIRX8L	CAAGGAAACAACTCCCTCCA	ACAACTGAGGCTGCAAGGAT	For real-time PCR
qRT-OsIRX14	GGGAAAACTGCCACTGTTGT	TTCACCCAATCAGGTTTTCC	For real-time PCR
